# Supplementary material for: A new cryptic species of Chelidurella Verhoeff, 1902 (Dermaptera, Forficulidae) from the Italian Alps: molecular evidence reveals hidden diversity in a high-altitude refugium
Source: Zookeys. 2026 Mar 6;1272:173–88. doi: 10.3897/zookeys.1272.180451 (PMC12988427; doi:10.3897/zookeys.1272.180451)
Supplement: XML Treatment for Chelidurella [file zookeys.1272.180451-treatment1.xml]

<!DOCTYPE tp:taxon-treatment
  PUBLIC "-//TaxonX//DTD Taxonomic Treatment Publishing DTD v0 20100105//EN" "tax-treatment-NSO.dtd">
<tp:taxon-treatment xmlns:tp="http://www.plazi.org/taxpub"><tp:treatment-meta><kwd-group><label>Taxon classification</label><kwd>
                <named-content content-type="kingdom">Animalia</named-content>
              </kwd><kwd>
                <named-content content-type="order">Dermaptera</named-content>
              </kwd><kwd>
                <named-content content-type="family">Forficulidae</named-content>
              </kwd></kwd-group><mixed-citation publication-type="journal"><person-group><name><surname>Kočárek</surname><given-names>Petr</given-names></name><name><surname>Fontana</surname><given-names>Paolo</given-names></name><name><surname>Kočárková</surname><given-names>Ivona</given-names></name><name><surname>Bonczek</surname><given-names>Vojtěch</given-names></name></person-group><article-title>A new cryptic species of <italic><tp:taxon-name><tp:taxon-name-part taxon-name-part-type="genus" reg="Chelidurella">Chelidurella</tp:taxon-name-part></tp:taxon-name></italic> Verhoeff, 1902 (<tp:taxon-name><tp:taxon-name-part taxon-name-part-type="order" reg="Dermaptera">Dermaptera</tp:taxon-name-part></tp:taxon-name>, <tp:taxon-name><tp:taxon-name-part taxon-name-part-type="family" reg="Forficulidae">Forficulidae</tp:taxon-name-part></tp:taxon-name>) from the Italian Alps: molecular evidence reveals hidden diversity in a high-altitude refugium</article-title><source>Zookeys</source><day>06</day><month>03</month><year>2026</year><volume>1272</volume><fpage>173</fpage><lpage>188</lpage><pub-id pub-id-type="doi">10.3897/zookeys.1272.180451</pub-id></mixed-citation></tp:treatment-meta><tp:nomenclature><label>Genus</label><tp:taxon-name><object-id xmlns:xlink="http://www.w3.org/1999/xlink" content-type="arpha" xlink:type="simple">70333C86-3D42-5A69-B857-A0A4720AF51D</object-id>
                    		<tp:taxon-name-part taxon-name-part-type="genus" reg="Chelidurella">Chelidurella</tp:taxon-name-part>
                    	</tp:taxon-name><tp:taxon-authority>Verhoeff, 1902</tp:taxon-authority><tp:nomenclature-citation-list><tp:nomenclature-citation><tp:taxon-name>
                  <tp:taxon-name-part taxon-name-part-type="genus" reg="Chelidurella">Chelidurella</tp:taxon-name-part>
                </tp:taxon-name><comment> Verhoeff, 1902: 187. Type species: <tp:taxon-name><tp:taxon-name-part taxon-name-part-type="genus" reg="Forficula">Forficula</tp:taxon-name-part> <tp:taxon-name-part taxon-name-part-type="species" reg="acanthopygia">acanthopygia</tp:taxon-name-part></tp:taxon-name> Gené, 1832 by subsequent designation in Kirby 1904: 43. Type locality: Alpes-Maritimes.</comment></tp:nomenclature-citation></tp:nomenclature-citation-list></tp:nomenclature><tp:treatment-sec sec-type="Included species"><title>Included species.</title><p><italic><tp:taxon-name><tp:taxon-name-part taxon-name-part-type="genus" reg="Chelidurella">C.</tp:taxon-name-part> <tp:taxon-name-part taxon-name-part-type="species" reg="acanthopygia">acanthopygia</tp:taxon-name-part></tp:taxon-name></italic> (Gené, 1832); <italic><tp:taxon-name><tp:taxon-name-part taxon-name-part-type="genus" reg="Chelidurella">C.</tp:taxon-name-part> <tp:taxon-name-part taxon-name-part-type="species" reg="caprai">caprai</tp:taxon-name-part></tp:taxon-name></italic> Vigna Taglianti, 1993; <italic><tp:taxon-name><tp:taxon-name-part taxon-name-part-type="genus" reg="Chelidurella">C.</tp:taxon-name-part> <tp:taxon-name-part taxon-name-part-type="species" reg="fontanai">fontanai</tp:taxon-name-part></tp:taxon-name></italic> Galvagni, 1996; <italic><tp:taxon-name><tp:taxon-name-part taxon-name-part-type="genus" reg="Chelidurella">C.</tp:taxon-name-part> <tp:taxon-name-part taxon-name-part-type="species" reg="galvagnii">galvagnii</tp:taxon-name-part></tp:taxon-name></italic> Kirstová &amp; Kočárek, 2021; <italic><tp:taxon-name><tp:taxon-name-part taxon-name-part-type="genus" reg="Chelidurella">C.</tp:taxon-name-part> <tp:taxon-name-part taxon-name-part-type="species" reg="mutica">mutica</tp:taxon-name-part></tp:taxon-name></italic> (Krauss, 1886); <italic><tp:taxon-name><tp:taxon-name-part taxon-name-part-type="genus" reg="Chelidurella">C.</tp:taxon-name-part> <tp:taxon-name-part taxon-name-part-type="species" reg="poggii">poggii</tp:taxon-name-part></tp:taxon-name></italic> Capra, 1982; <italic><tp:taxon-name><tp:taxon-name-part taxon-name-part-type="genus" reg="Chelidurella">C.</tp:taxon-name-part> <tp:taxon-name-part taxon-name-part-type="species" reg="pseudovignai">pseudovignai</tp:taxon-name-part></tp:taxon-name></italic> Kočárek &amp; Kirstová, 2021; <italic><tp:taxon-name><tp:taxon-name-part taxon-name-part-type="genus" reg="Chelidurella">C.</tp:taxon-name-part> <tp:taxon-name-part taxon-name-part-type="species" reg="thaleri">thaleri</tp:taxon-name-part></tp:taxon-name></italic> Harz, 1980; <italic><tp:taxon-name><tp:taxon-name-part taxon-name-part-type="genus" reg="Chelidurella">C.</tp:taxon-name-part> <tp:taxon-name-part taxon-name-part-type="species" reg="vignai">vignai</tp:taxon-name-part></tp:taxon-name></italic> Galvagni, 1995; <italic><tp:taxon-name><tp:taxon-name-part taxon-name-part-type="genus" reg="Chelidurella">C.</tp:taxon-name-part> <tp:taxon-name-part taxon-name-part-type="species" reg="maccagnoae">maccagnoae</tp:taxon-name-part></tp:taxon-name></italic> Kočárek &amp; Fontana, sp. nov.</p></tp:treatment-sec><tp:treatment-sec sec-type="Distribution"><title>Distribution.</title><p>Europe.</p></tp:treatment-sec></tp:taxon-treatment>
